# Supplementary material for: Microbiome Signatures in a Fast- and Slow-Progressing Gastric Cancer Murine Model and Their Contribution to Gastric Carcinogenesis
Source: Microorganisms. 2021 Jan 17;9(1):189. doi: 10.3390/microorganisms9010189 (PMC7829848; doi:10.3390/microorganisms9010189)
Supplement: Supplementary file 1 [file microorganisms-09-00189-s001.zip]

Archive with 10 entries (7 files):
- Supplementary material/
- Supplementary material/SupFigure1_12162020_v2.tif
- Supplementary material/SuppFig2_12162020_v2.tif
- Supplementary material/Supplementary Figure 3.tif
- Supplementary material/Supplementary Figure legends.docx
- __MACOSX/
- __MACOSX/Supplementary material/
- __MACOSX/Supplementary material/._SupFigure1_12162020_v2.tif
- __MACOSX/Supplementary material/._SuppFig2_12162020_v2.tif
- __MACOSX/Supplementary material/._Supplementary Figure legends.docx
